# Supplementary material for: Growth estimation of the larger foraminifer Heterostegina depressa by means of population dynamics
Source: PeerJ. 2019 Jan 16;6:e6096. doi: 10.7717/peerj.6096 (PMC6339478; doi:10.7717/peerj.6096)
Supplement: Supplemental Information 1 — Student’s t tests were used to check the coincidence in parameters for CBRs and DIRs for 20 m and 50 m samples. [file peerj-07-6096-s001.xlsx]

## Sheet: t-test CBR 20m
Tests for equal means CBR		parameter mjmax			Tests for equal means CBR		parameter bj
A	B				A	B
N:	3	N:	3		N:	3	N:	3
Mean:	70,333	Mean:	64,487		Mean:	-3,1	Mean:	16,467
95% conf.:	(15,513 125,15)	95% conf.:	(35,907 93,066)		95% conf.:	(-231,33 225,13)	95% conf.:	(-63,865 96,799)
Variance:	487,01	Variance:	132,36		Variance:	8441	Variance:	1045,7
Difference between means:	5,8467				Difference between means:	19,567
95% conf. interval (parametric):	(-34,047 45,74)				95% conf. interval (parametric):	(-136,56 175,7)
95% conf. interval (bootstrap):	(-15,533 29,68)				95% conf. interval (bootstrap):	(-81,667 95,767)
t :	0,40691	p (same mean):	0,70491		t :	-0,34795	p (same mean):	0,74542
Uneq. var. t :	0,40691	p (same mean):	0,71126		Uneq. var. t :	-0,34795	p (same mean):	0,75517
Monte Carlo permutation:	p (same mean):	0,6886			Monte Carlo permutation:	p (same mean):	0,8005
Exact permutation:	p (same mean):	0,7			Exact permutation:	p (same mean):	0,9

## Sheet: t-test DIR 20m
Tests for equal means	parameter mjmax				Tests for equal means	parameter bj
A	B				A	B
N:	3	N:	3		N:	3	N:	3
Mean:	9400,5	Mean:	5846,8		Mean:	254,9	Mean:	151,03
95% conf.:	(-79768 98569)	95% conf.:	(-1,379E05 1,496E05)		95% conf.:	(-7519,2 8029)	95% conf.:	(-12418 12720)
Variance:	1,2885E09	Variance:	3,3487E09		Variance:	9,7937E06	Variance:	2,56E07
Difference between means:	3553,7				Difference between means:	103,87
95% conf. interval (parametric):	(-1,056E05 1,1271E05)				95% conf. interval (parametric):	(-9432,7 9640,5)
95% conf. interval (bootstrap):	(-58955 66062)				95% conf. interval (bootstrap):	(-5355,6 5563,3)
t :	0,090389	p (same mean):	0,93232		t :	0,03024	p (same mean):	0,97732
Uneq. var. t :	0,090389	p (same mean):	0,93313		Uneq. var. t :	0,03024	p (same mean):	0,9776
Monte Carlo permutation:	p (same mean):	0,9026			Monte Carlo permutation:	p (same mean):	0,8486
Exact permutation:	p (same mean):	0,9			Exact permutation:	p (same mean):	0,85
Tests for equal means	parameter cj				Tests for equal means	parameter mj0
A	B				A	B
N:	3	N:	3		N:	3	N:	3
Mean:	0,594	Mean:	0,524		Mean:	200	Mean:	200
95% conf.:	(-4,7866 5,9746)	95% conf.:	(-14,309 15,357)		95% conf.:	(-9320,6 9720,6)	95% conf.:	(-24458 24858)
Variance:	4,6916	Variance:	35,653		Variance:	1,4688E07	Variance:	9,8527E07
Difference between means:	0,07				Difference between means:	0
95% conf. interval (parametric):	(-10,112 10,252)				95% conf. interval (parametric):	(-17056 17056)
95% conf. interval (bootstrap):	(-5,901 5,4947)				95% conf. interval (bootstrap):	(-9926,1 9926,1)
t :	0,019088	p (same mean):	0,98568		t :	0	p (same mean):	1
Uneq. var. t :	0,019088	p (same mean):	0,98618		Uneq. var. t :	0	p (same mean):	1
Monte Carlo permutation:	p (same mean):	0,8988			Monte Carlo permutation:	p (same mean):	1
Exact permutation:	p (same mean):	0,9			Exact permutation:	p (same mean):	1

## Sheet: t-test CBR 50m
Tests for equal means CBR		parameter mjmax			Tests for equal means CBR		parameter bj
A	B				A	B
N:	3	N:	3		N:	3	N:	3
Mean:	70,333	Mean:	64,487		Mean:	-3,1	Mean:	16,467
95% conf.:	(15,513 125,15)	95% conf.:	(35,907 93,066)		95% conf.:	(-231,33 225,13)	95% conf.:	(-63,865 96,799)
Variance:	487,01	Variance:	132,36		Variance:	8441	Variance:	1045,7
Difference between means:	5,8467				Difference between means:	19,567
95% conf. interval (parametric):	(-34,047 45,74)				95% conf. interval (parametric):	(-136,56 175,7)
95% conf. interval (bootstrap):	(-15,533 29,68)				95% conf. interval (bootstrap):	(-81,667 95,767)
t :	0,40691	p (same mean):	0,70491		t :	-0,34795	p (same mean):	0,74542
Uneq. var. t :	0,40691	p (same mean):	0,71126		Uneq. var. t :	-0,34795	p (same mean):	0,75517
Monte Carlo permutation:	p (same mean):	0,6886			Monte Carlo permutation:	p (same mean):	0,8005
Exact permutation:	p (same mean):	0,7			Exact permutation:	p (same mean):	0,9

## Sheet: t-test DIR 50m
Tests for equal means	parameter mjmax				Tests for equal means	parameter bj
A	B				A	B
N:	3	N:	3		N:	3	N:	3
Mean:	9400,5	Mean:	5846,8		Mean:	254,9	Mean:	151,03
95% conf.:	(-79768 98569)	95% conf.:	(-1,379E05 1,496E05)		95% conf.:	(-7519,2 8029)	95% conf.:	(-12418 12720)
Variance:	1,2885E09	Variance:	3,3487E09		Variance:	9,7937E06	Variance:	2,56E07
Difference between means:	3553,7				Difference between means:	103,87
95% conf. interval (parametric):	(-1,056E05 1,1271E05)				95% conf. interval (parametric):	(-9432,7 9640,5)
95% conf. interval (bootstrap):	(-58955 66062)				95% conf. interval (bootstrap):	(-5355,6 5563,3)
t :	0,090389	p (same mean):	0,93232		t :	0,03024	p (same mean):	0,97732
Uneq. var. t :	0,090389	p (same mean):	0,93313		Uneq. var. t :	0,03024	p (same mean):	0,9776
Monte Carlo permutation:	p (same mean):	0,9026			Monte Carlo permutation:	p (same mean):	0,8486
Exact permutation:	p (same mean):	0,9			Exact permutation:	p (same mean):	0,85
Tests for equal means	parameter cj				Tests for equal means	parameter mj0
A	B				A	B
N:	3	N:	3		N:	3	N:	3
Mean:	0,594	Mean:	0,524		Mean:	200	Mean:	200
95% conf.:	(-4,7866 5,9746)	95% conf.:	(-14,309 15,357)		95% conf.:	(-9320,6 9720,6)	95% conf.:	(-24458 24858)
Variance:	4,6916	Variance:	35,653		Variance:	1,4688E07	Variance:	9,8527E07
Difference between means:	0,07				Difference between means:	0
95% conf. interval (parametric):	(-10,112 10,252)				95% conf. interval (parametric):	(-17056 17056)
95% conf. interval (bootstrap):	(-5,901 5,4947)				95% conf. interval (bootstrap):	(-9926,1 9926,1)
t :	0,019088	p (same mean):	0,98568		t :	0	p (same mean):	1
Uneq. var. t :	0,019088	p (same mean):	0,98618		Uneq. var. t :	0	p (same mean):	1
Monte Carlo permutation:	p (same mean):	0,8988			Monte Carlo permutation:	p (same mean):	1
Exact permutation:	p (same mean):	0,9			Exact permutation:	p (same mean):	1
